# Supplementary material for: Synthesis, Characterization and Biological Investigation of the Platinum(IV) Tolfenamato Prodrug–Resolving Cisplatin-Resistance in Ovarian Carcinoma Cell Lines
Source: Int J Mol Sci. 2023 Mar 16;24(6):5718. doi: 10.3390/ijms24065718 (PMC10056020; doi:10.3390/ijms24065718)
Supplement: Supplementary file 1 [file ijms-24-05718-s001.zip]

Archive with 1 entries (1 files):
- ijms-2228211-supplementary.pdf
